# Supplementary material for: Sodium and Potassium Concentrations and Somatic Cell Count of Human Milk Produced in the First Six Weeks Postpartum and Their Suitability as Biomarkers of Clinical and Subclinical Mastitis
Source: Nutrients. 2022 Nov 8;14(22):4708. doi: 10.3390/nu14224708 (PMC9694808; doi:10.3390/nu14224708)
Supplement: Supplementary file 1 [file nutrients-14-04708-s001.zip]

Archive with 1 entries (1 files):
- nutrients-2006078-supplementary.pdf
